# Supplementary material for: Changes in Anthropometric Measurements, Body Composition, and Blood Pressure in 6–10-Year-Old Children with Overweight and Obesity in Szczecin During a Year-Long Intervention Program
Source: J Clin Med. 2025 May 16;14(10):3489. doi: 10.3390/jcm14103489 (PMC12111922; doi:10.3390/jcm14103489)
Supplement: Supplementary file 1 [file jcm-14-03489-s001.zip]

Archive with 1 entries (1 files):
- jcm-3534831-supplementary.pdf
